# Supplementary material for: Impaired dNKAP function drives genome instability and tumorigenic growth in Drosophila epithelia
Source: J Mol Cell Biol. 2023 Dec 6;15(12):mjad078. doi: 10.1093/jmcb/mjad078 (PMC11070879; doi:10.1093/jmcb/mjad078)
Supplement: mjad078_Supplemental_Files [file mjad078_supplemental_files.zip]

Archive with 2 entries (2 files):
- JMCB-2023-0053-R1 Supplementary data.pdf
- Supplementary Table S5.xlsx
