# Supplementary material for: Impaired dNKAP function drives genome instability and tumorigenic growth in Drosophila epithelia
Source: J Mol Cell Biol. 2023 Dec 6;15(12):mjad078. doi: 10.1093/jmcb/mjad078 (PMC11070879; doi:10.1093/jmcb/mjad078)
Supplement: mjad078_Supplemental_Files [file mjad078_supplemental_files.zip › Supplementary Table S5.xlsx]

## Sheet: A3SS
EventID	GeneID	GeneName	Chr	Strand	Novel	LongES	LongEE	ShortES	ShortEE	FlankingES	FlankingEE	IJC1	SJC1	IJC2	SJC2	IncFormLen	SkipFormLen	PValue	FDR	control-IncLevel1	dNKAP-RNAi-IncLevel2	△psi-IncLevelDiff
453	FBgn0027066	Eb1	2R	+	no	6754701	6754844	6754704	6754844	6752631	6752784	17,36,24	0,0,0	11,36,17	36,0,13	152	150	3.86734e-07	6.16454e-05	1.0,1.0,1.0	0.232,1.0,0.563	0.402
554	FBgn0262582	cic	3R	+	no	20290358	20290583	20290370	20290583	20289485	20290195	190,178,211	413,353,381	113,149,102	429,693,450	161	150	5.27001e-12	2.1001e-09	0.3,0.32,0.34	0.197,0.167,0.174	0.141
788	FBgn0028952	Kebab	2L	+	no	2046065	2046218	2046068	2046218	2045699	2046011	25,18,16	19,20,6	27,34,13	4,7,0	152	150	4.16007e-05	0.00310884	0.565,0.47,0.725	0.869,0.827,1.0	-0.312
789	FBgn0260938	tay	X	-	no	15883193	15883367	15883193	15883364	15883432	15884374	134,114,123	58,29,51	150,168,137	19,39,22	152	150	4.83764e-05	0.003213	0.695,0.795,0.704	0.886,0.81,0.86	-0.121
998	FBgn0035793	CG7546	3L	+	no	7511969	7512728	7511972	7512728	7511704	7511916	113,145,154	182,222,207	81,163,87	257,331,255	152	150	1.40469e-05	0.00149271	0.38,0.392,0.423	0.237,0.327,0.252	0.126
1019	FBgn0267555	asRNA:CR45895	3L	-	no	16587110	16587471	16587110	16587467	16587530	16587805	2,3,2	5,8,4	0,0,0	3,12,1	153	150	4.63275e-05	0.0032107	0.282,0.269,0.329	0.0,0.0,0.0	0.293
1066	FBgn0031228	ND-15	2L	+	no	155545	155784	155566	155784	155334	155429	52,31,30	151,141,143	20,23,6	255,208,238	170	150	1.04318e-11	3.32565e-09	0.233,0.162,0.156	0.065,0.089,0.022	0.125
1152	FBgn0261931	CG42797	X	+	no	9609750	9612206	9609759	9612206	9608945	9609691	33,29,12	58,36,62	0,0,0	56,113,74	158	150	0	0	0.351,0.433,0.155	0.0,0.0,0.0	0.313
1292	FBgn0035656	CG10479	3L	-	no	5967544	5968596	5967544	5968593	5968813	5969074	0,0,6	4,2,3	10,14,12	1,0,0	152	150	1.48154e-08	2.62397e-06	0.0,0.0,0.664	0.908,1.0,1.0	-0.748
1299	FBgn0030724	Nipsnap	X	-	no	16073026	16073141	16073026	16073100	16073402	16073568	0,2,1	4,4,2	4,5,3	0,2,1	190	150	7.03676e-06	0.000801186	0.0,0.283,0.283	1.0,0.664,0.703	-0.6
1323	FBgn0044323	Cka	2L	+	no	8036357	8036576	8036381	8036576	8035820	8036298	267,341,306	227,243,222	220,368,290	354,493,492	173	150	2.19071e-11	5.82e-09	0.505,0.549,0.544	0.35,0.393,0.338	0.172
1384	FBgn0011640	lark	3L	+	no	7339867	7340770	7339961	7340770	7339463	7339617	25,30,19	2,0,0	105,71,47	164,145,150	243	150	0	0	0.885,1.0,1.0	0.283,0.232,0.162	0.736
1557	FBgn0015222	Fer1HCH	3R	-	no	30387463	30387642	30387463	30387602	30387774	30387860	15,15,11	2,1,5	12,15,1	17,22,10	189	150	2.48847e-06	0.000330552	0.856,0.923,0.636	0.359,0.351,0.074	0.544
1740	FBgn0041630	Hexo1	3L	+	no	4288907	4289171	4289049	4289171	4288640	4288701	11,11,13	1,4,2	9,14,1	0,0,0	291	150	3.15585e-05	0.0026476	0.85,0.586,0.77	1.0,1.0,1.0	-0.265
2029	FBgn0053181	CG33181	X	+	no	8512352	8512750	8512430	8512750	8491947	8492030	15,27,33	0,0,0	26,33,41	2,5,3	227	150	6.35154e-05	0.00404974	1.0,1.0,1.0	0.896,0.813,0.9	0.13
2357	FBgn0032172	CG5850	2L	-	no	9960449	9961617	9960449	9961614	9961728	9962059	45,32,35	103,152,144	0,0,0	131,241,220	152	150	0	0	0.301,0.172,0.193	0.0,0.0,0.0	0.222

## Sheet: A5SS
EventID	GeneID	GeneName	Chr	Strand	Novel	LongES	LongEE	ShortES	ShortEE	FlankingES	FlankingEE	IJC1	SJC1	IJC2	SJC2	IncFormLen	SkipFormLen	PValue	FDR	control-IncLevel1	dNKAP-RNAi-IncLevel2	△psi-IncLevelDiff
25	FBgn0262527	nsl1	3R	+	no	15793781	15794049	15793781	15794029	15794828	15795579	0,6,2	2,3,2	4,8,8	0,0,2	169	150	6.97867e-05	0.0048699	0.0,0.64,0.47	1.0,1.0,0.78	-0.557
27	FBgn0262527	nsl1	3R	+	no	15793781	15794200	15793781	15794029	15794828	15795579	2,2,0	2,3,2	2,4,2	0,0,2	300	150	0.000165429	0.00885043	0.333,0.25,0.0	1.0,1.0,0.333	-0.583
160	FBgn0038947	Sar1	3R	+	no	22356684	22357047	22356684	22356798	22357530	22357671	17,10,21	12,28,34	2,13,0	50,80,69	300	150	1.22909e-09	6.57561e-07	0.415,0.152,0.236	0.02,0.075,0.0	0.236
242	FBgn0266098	rg	X	+	no	5085758	5086201	5085758	5085889	5089341	5090145	11,12,22	0,0,2	9,29,0	2,6,4	300	150	3.17403e-05	0.00318394	1.0,1.0,0.846	0.692,0.707,0.0	0.482
340	FBgn0037117	CG11248	3L	+	no	21680049	21680232	21680049	21680152	21680299	21682433	2,4,3	18,11,6	15,11,5	3,7,6	229	150	0.000139754	0.00793972	0.068,0.192,0.247	0.766,0.507,0.353	-0.373
444	FBgn0003392	shi	X	+	no	15892199	15892440	15892199	15892251	15892827	15893150	0,0,0	4,6,6	6,4,1	7,17,6	300	150	4.27302e-05	0.00381011	0.0,0.0,0.0	0.3,0.105,0.077	-0.161
608	FBgn0031453	Bacc	2L	+	no	2752799	2752840	2752799	2752837	2753371	2753660	192,294,268	278,392,371	0,0,0	1111,1208,752	152	150	0	0	0.405,0.425,0.416	0.0,0.0,0.0	0.415
692	FBgn0265276	l(3)neo38	3R	-	no	11778857	11779128	11778981	11779128	11771192	11771300	196,127,158	13,16,12	132,207,1	25,57,40	273	150	0.000190456	0.00955255	0.892,0.813,0.879	0.744,0.666,0.014	0.387
848	FBgn0036505	CG7945	3L	-	no	15523511	15524137	15523832	15524137	15522559	15522580	22,13,33	2,2,4	23,37,30	0,0,0	300	150	4.05823e-05	0.00381011	0.846,0.765,0.805	1.0,1.0,1.0	-0.195
884	FBgn0030478	CG1640	X	+	no	13370994	13371367	13370994	13371214	13373862	13374103	7,9,6	3,0,3	5,9,10	0,0,0	300	150	0.000185108	0.00955255	0.538,1.0,0.5	1.0,1.0,1.0	-0.321
1036	FBgn0026620	tacc	3R	-	no	4745796	4746414	4745841	4746414	4744463	4744665	7,8,4	0,0,1	8,8,6	3,2,3	194	150	9.66068e-05	0.00620216	1.0,1.0,0.756	0.673,0.756,0.607	0.24
1096	FBgn0027657	glob1	3R	-	no	15901009	15901382	15901207	15901382	15897774	15898015	8,3,3	0,0,0	9,10,5	7,1,0	300	150	0.000136061	0.00793972	1.0,1.0,1.0	0.391,0.833,1.0	0.259
1185	FBgn0042111	CG18766	3R	-	no	27245016	27245249	27245189	27245249	27243822	27243944	4,10,12	1,2,6	32,27,14	2,1,0	300	150	0.000143459	0.00793972	0.667,0.714,0.5	0.889,0.931,1.0	-0.313
1389	FBgn0032956	Cul2	2L	+	no	21658734	21658961	21658734	21658854	21659094	21659272	186,183,240	35,42,55	62,59,52	45,23,27	256	150	8.68833e-06	0.00137511	0.757,0.719,0.719	0.447,0.6,0.53	0.206
1396	FBgn0024921	Tnpo	3L	+	no	6193479	6193622	6193479	6193543	6194047	6194150	18,23,49	0,2,1	30,53,40	9,4,8	228	150	6.34715e-05	0.00485103	1.0,0.883,0.97	0.687,0.897,0.767	0.167
1502	FBgn0032796	CG10188	2L	-	no	19508325	19508764	19508351	19508764	19507489	19508265	5,7,6	0,1,0	2,7,11	0,2,5	175	150	0.000120101	0.00741391	1.0,0.857,1.0	1.0,0.75,0.653	0.151
1689	FBgn0000097	aop	2L	-	no	2161009	2161527	2161232	2161527	2159311	2160582	18,21,33	66,32,57	13,16,0	57,65,68	300	150	1.954e-05	0.00209078	0.12,0.247,0.224	0.102,0.11,0.0	0.126
1967	FBgn0003345	sd	X	+	no	15804369	15805177	15804369	15804913	15805557	15806321	2,7,10	2,2,2	11,13,9	0,2,0	300	150	8.58678e-05	0.00574241	0.333,0.636,0.714	1.0,0.765,1.0	-0.361
2023	FBgn0039065	Rad60	3R	-	no	23250599	23251102	23250605	23251102	23250426	23250540	78,48,55	46,36,37	57,129,116	8,16,8	155	150	0	0	0.621,0.563,0.59	0.873,0.886,0.933	-0.306
2428	FBgn0260934	par-1	2R	+	no	19471551	19471745	19471551	19471736	19473439	19473554	2,1,3	2,3,3	4,5,7	0,1,0	158	150	4.58534e-07	0.000105135	0.487,0.24,0.487	1.0,0.826,1.0	-0.537
2612	FBgn0024320	Npc1a	2L	-	no	10217340	10217533	10217352	10217533	10216860	10217180	31,37,43	23,17,20	18,38,23	28,51,39	161	150	1.69075e-05	0.00193832	0.557,0.67,0.667	0.375,0.41,0.355	0.251
2636	FBgn0034705	CG11170	2R	-	no	22182762	22182879	22182822	22182879	22177418	22178496	6,8,10	0,0,0	6,15,11	1,3,4	209	150	1.02812e-05	0.00137511	1.0,1.0,1.0	0.812,0.782,0.664	0.247

## Sheet: RI
EventID	GeneID	GeneName	Chr	Strand	Novel	RIExonStart	RIExonEnd	IntronStart	IntronEnd	IJC1	SJC1	IJC2	SJC2	IncFormLen	SkipFormLen	PValue	FDR	control-IncLevel1	dNKAP-RNAi-IncLevel2	△psi-IncLevelDiff
2	FBgn0036678	CG11905	3L	-	no	16935193	16935536	16935306	16935363	1,0,0	0,2,1	1,2,1	0,1,0	208	150	1.58697e-05	0.000252892	1.0,0.0,0.0	1.0,0.591,1.0	-0.53
12	FBgn0262527	nsl1	3R	+	no	15798086	15799036	15798405	15798719	82,84,82	36,65,52	83,89,0	55,82,85	300	150	0.000999854	0.00835537	0.532,0.393,0.441	0.43,0.352,0.0	0.195
34	FBgn0284249	Adf1	2R	+	no	6662269	6662757	6662449	6662567	159,146,145	23,37,36	130,224,0	54,67,50	269	150	0.00110774	0.00904506	0.794,0.688,0.692	0.573,0.651,0.0	0.317
53	FBgn0035772	Sh3beta	3L	-	yes	7368889	7369260	7369131	7369225	3,3,5	2,4,0	2,2,0	4,9,6	245	150	0.00106212	0.00874477	0.479,0.315,1.0	0.234,0.12,0.0	0.48
55	FBgn0035464	PIG-B	3L	+	no	3813116	3813958	3813361	3813449	363,331,368	120,139,118	460,577,0	184,290,138	239	150	0.000939091	0.00806286	0.655,0.599,0.662	0.611,0.555,0.0	0.25
127	FBgn0036661	CG9705	3L	+	yes	16780099	16780790	16780421	16780503	393,367,375	512,339,388	288,455,0	536,639,746	233	150	2.59193e-09	1.16401e-07	0.331,0.411,0.384	0.257,0.314,0.0	0.185
156	FBgn0032656	CG5674	2L	+	yes	17971871	17974868	17972004	17972261	158,140,136	103,114,87	116,188,15	105,178,206	300	150	0.000304698	0.00330815	0.434,0.38,0.439	0.356,0.346,0.035	0.172
171	FBgn0010198	RpS15Aa	X	-	no	13337504	13337638	13337540	13337601	117,123,176	5,10,5	55,44,41	10,9,5	212	150	0.000186561	0.00212739	0.943,0.897,0.961	0.796,0.776,0.853	0.125
208	FBgn0033929	Tfb1	2R	+	no	14363093	14363513	14363122	14363243	41,31,61	20,25,18	49,52,0	52,86,31	272	150	3.75057e-05	0.000533523	0.531,0.406,0.651	0.342,0.25,0.0	0.332
231	FBgn0011604	Iswi	2R	+	no	12636670	12636990	12636782	12636842	2,3,1	0,0,1	0,1,0	2,2,4	211	150	3.06218e-09	1.3154e-07	1.0,1.0,0.416	0.0,0.262,0.0	0.718
252	FBgn0025820	JTBR	3L	-	no	1802007	1802856	1802744	1802802	12,17,18	21,27,22	11,10,0	46,40,33	209	150	1.39756e-05	0.000234033	0.291,0.311,0.37	0.146,0.152,0.0	0.225
253	FBgn0025820	JTBR	3L	-	no	1802007	1802856	1802754	1802802	11,13,15	14,13,13	7,6,0	20,22,15	199	150	8.57748e-05	0.00112994	0.372,0.43,0.465	0.209,0.171,0.0	0.296
259	FBgn0020521	pio	2R	+	yes	24581244	24582078	24581369	24581839	9,24,19	0,0,0	17,24,11	4,8,2	300	150	1.20795e-08	4.77382e-07	1.0,1.0,1.0	0.68,0.6,0.733	0.329
329	FBgn0020647	KrT95D	3R	-	no	24030493	24031827	24031032	24031710	1,1,4	0,0,0	5,6,0	0,4,2	300	150	0.000155187	0.00184729	1.0,1.0,1.0	1.0,0.429,0.0	0.524
331	FBgn0021979	l(2)k09913	2R	+	no	23067272	23067841	23067308	23067369	10,7,20	0,0,0	20,13,0	0,6,5	212	150	2.28824e-05	0.000353246	1.0,1.0,1.0	1.0,0.605,0.0	0.465
343	FBgn0266176	pre-mod(mdg4)-J	3R	-	no	21355691	21356704	21356252	21356316	4,6,13	1,5,3	3,4,0	6,8,6	215	150	0.00033139	0.00352058	0.736,0.456,0.751	0.259,0.259,0.0	0.475
347	FBgn0046214	vig2	3R	+	no	25123444	25124115	25123480	25123630	124,97,129	120,124,128	117,99,0	209,213,145	300	150	1.63963e-08	6.23058e-07	0.341,0.281,0.335	0.219,0.189,0.0	0.183
348	FBgn0046214	vig2	3R	+	no	25123444	25124115	25123484	25123630	124,97,129	242,257,222	117,99,0	536,613,378	297	150	0	0	0.206,0.16,0.227	0.099,0.075,0.0	0.14
356	FBgn0262582	cic	3R	+	no	20252769	20253853	20252917	20253625	73,37,41	90,82,80	49,81,0	136,188,105	300	150	8.34816e-05	0.00111459	0.289,0.184,0.204	0.153,0.177,0.0	0.116
359	FBgn0032961	CG1416	2L	+	yes	21758009	21758359	21758143	21758200	223,191,196	174,166,136	235,218,0	228,277,231	208	150	3.01887e-05	0.000457701	0.48,0.453,0.51	0.426,0.362,0.0	0.218
378	FBgn0036958	CG17233	3L	-	no	20236027	20237910	20236329	20236432	180,175,210	14,15,32	177,231,0	38,68,32	254	150	0.000429641	0.00442172	0.884,0.873,0.795	0.733,0.667,0.0	0.384
500	FBgn0260970	Ubr3	X	+	no	7935895	7937611	7936720	7936778	3,4,5	0,0,1	2,7,0	3,1,4	209	150	8.1179e-06	0.000149889	1.0,1.0,0.782	0.324,0.834,0.0	0.541
519	FBgn0261641	CG42724	3R	-	no	6364555	6365154	6364726	6365002	122,85,93	31,39,38	119,120,0	63,92,62	300	150	0.000187331	0.00212739	0.663,0.521,0.55	0.486,0.395,0.0	0.284
525	FBgn0051477	ATPsynepsilonL	3R	+	no	10121772	10121946	10121806	10121870	1,0,0	2,2,1	1,2,2	1,1,0	215	150	4.21044e-06	8.66649e-05	0.259,0.0,0.0	0.411,0.583,1.0	-0.578
534	FBgn0034729	CG10344	2R	-	no	22425732	22426626	22426255	22426311	2,3,3	0,2,0	1,0,0	2,6,2	207	150	3.40502e-09	1.40173e-07	1.0,0.521,1.0	0.266,0.0,0.0	0.752
575	FBgn0024556	mEFTu1	2R	+	no	13507556	13509332	13507659	13507713	39,45,54	180,230,202	13,7,0	317,242,271	205	150	0	0	0.137,0.125,0.164	0.029,0.021,0.0	0.125
594	FBgn0030873	CG15814	X	-	yes	17849907	17850342	17850069	17850211	69,62,73	12,24,20	52,85,0	31,45,55	293	150	0.000105983	0.00134245	0.746,0.569,0.651	0.462,0.492,0.0	0.337
595	FBgn0030873	CG15814	X	-	yes	17849907	17850342	17850069	17850287	69,59,73	92,94,69	52,82,0	116,183,138	300	150	2.56049e-07	6.48656e-06	0.273,0.239,0.346	0.183,0.183,0.0	0.164
642	FBgn0262737	mub	3L	+	yes	21920902	21921327	21920988	21921055	225,270,290	36,48,53	311,381,92	80,126,73	218	150	0.000609173	0.00573203	0.811,0.795,0.79	0.728,0.675,0.464	0.176
655	FBgn0033166	Eaf	2R	-	yes	7406205	7407819	7407061	7407738	27,30,21	30,42,51	23,36,0	55,85,94	300	150	0.00022966	0.00252116	0.31,0.263,0.171	0.173,0.175,0.0	0.132
674	FBgn0031228	ND-15	2L	+	no	155334	155784	155430	155565	61,49,39	151,141,143	21,19,0	255,208,238	286	150	0	0	0.175,0.154,0.125	0.041,0.046,0.0	0.122
682	FBgn0039186	CG5746	3R	-	no	24347404	24348062	24347595	24347662	198,250,244	113,147,128	185,217,0	165,194,103	218	150	0.000123172	0.00152117	0.547,0.539,0.567	0.435,0.435,0.0	0.261
689	FBgn0042185	MCU	3L	+	yes	6550738	6551949	6550837	6551762	7,4,9	2,1,1	4,6,1	4,8,4	300	150	0.000359404	0.0037378	0.636,0.667,0.818	0.333,0.273,0.111	0.468
738	FBgn0037978	KLHL18	3R	-	no	12009289	12010434	12010144	12010240	27,21,31	57,66,68	25,17,0	84,95,119	247	150	5.47905e-06	0.000110475	0.223,0.162,0.217	0.153,0.098,0.0	0.117
778	FBgn0033387	CG8008	2R	-	no	9160621	9160950	9160773	9160839	2,6,4	0,0,2	1,1,0	2,1,2	217	150	3.58951e-07	8.4439e-06	1.0,1.0,0.58	0.257,0.409,0.0	0.638
803	FBgn0000565	Eip71CD	3L	+	no	15512171	15512736	15512354	15512474	60,44,75	154,176,168	34,38,0	194,318,194	271	150	5.4623e-14	4.15135e-12	0.177,0.122,0.198	0.088,0.062,0.0	0.116
835	FBgn0000578	ena	2R	+	yes	19141631	19142354	19141771	19142205	0,0,0	1,2,1	2,5,1	8,9,5	300	150	0.000461945	0.00465716	0.0,0.0,0.0	0.111,0.217,0.091	-0.14
862	FBgn0285947	RpS10b	X	+	no	19598039	19598205	19598078	19598147	172,184,213	60,66,63	34,34,30	81,100,64	220	150	0	0	0.662,0.655,0.697	0.223,0.188,0.242	0.454
878	FBgn0033631	Sod3	2R	-	no	11380448	11381594	11381029	11381571	428,493,431	109,169,165	674,1051,535	80,191,125	300	150	1.2292e-05	0.000213062	0.663,0.593,0.566	0.808,0.733,0.682	-0.134
882	FBgn0037297	CG1116	3R	+	no	5219656	5220133	5219856	5219914	17,18,15	50,56,41	15,12,0	70,104,86	209	150	1.28367e-05	0.000218667	0.196,0.187,0.208	0.133,0.076,0.0	0.127
884	FBgn0037297	CG1116	3R	+	no	5220748	5221548	5221326	5221390	1,2,1	1,0,0	7,8,0	4,2,1	215	150	0.000822363	0.00729067	0.411,1.0,1.0	0.55,0.736,0.0	0.375
909	FBgn0035880	Culd	3L	-	no	8355143	8355942	8355549	8355610	11,11,18	12,9,11	16,21,0	99,106,93	212	150	7.80598e-13	5.50879e-11	0.393,0.464,0.537	0.103,0.123,0.0	0.389
911	FBgn0011640	lark	3L	+	no	7339463	7340770	7339618	7339960	10,15,13	2,0,0	75,49,17	164,145,150	300	150	0	0	0.714,1.0,1.0	0.186,0.145,0.054	0.776
960	FBgn0030703	MSBP	X	-	no	15889908	15890109	15889965	15890030	1,9,3	0,2,0	9,5,2	5,8,1	216	150	0.000101469	0.00130197	1.0,0.758,1.0	0.556,0.303,0.581	0.439
993	FBgn0029999	CG1575	X	+	no	8117011	8119130	8117048	8117112	127,150,119	35,38,38	62,95,0	33,81,44	215	150	7.26537e-05	0.000983312	0.717,0.734,0.686	0.567,0.45,0.0	0.373
1040	FBgn0033636	tou	2R	-	no	11580234	11581398	11580863	11580947	131,141,175	354,349,408	105,169,1	401,591,354	235	150	1.83812e-08	6.48594e-07	0.191,0.205,0.215	0.143,0.154,0.002	0.104
1092	FBgn0259243	Pka-R1	3L	+	no	20816117	20816833	20816172	20816565	3,2,2	0,0,0	12,15,0	9,12,4	300	150	1.2611e-09	6.22986e-08	1.0,1.0,1.0	0.4,0.385,0.0	0.738
1162	FBgn0250837	dUTPase	2L	+	no	11011311	11012135	11011380	11011452	259,232,282	9,10,11	388,338,0	41,41,32	223	150	0.000227505	0.00252116	0.951,0.94,0.945	0.864,0.847,0.0	0.375
1163	FBgn0250837	dUTPase	2L	+	no	11011311	11012135	11011380	11011470	329,304,364	387,369,394	521,466,0	903,897,682	241	150	1.66075e-10	9.6519e-09	0.346,0.339,0.365	0.264,0.244,0.0	0.181
1164	FBgn0250837	dUTPase	2L	+	no	11011311	11012135	11011419	11011470	329,304,363	1,8,9	521,466,0	23,24,12	202	150	0.000984802	0.00831611	0.996,0.966,0.968	0.944,0.935,0.0	0.35
1179	FBgn0051211	CG31211	3R	+	yes	11952826	11954038	11953056	11953111	102,121,118	186,232,209	95,163,0	247,436,238	206	150	2.27567e-06	4.99635e-05	0.285,0.275,0.291	0.219,0.214,0.0	0.139
1181	FBgn0033886	Rpn13	2R	-	yes	13958544	13959398	13959100	13959203	280,314,351	381,446,456	318,372,0	642,834,560	254	150	9.36174e-11	5.78088e-09	0.303,0.294,0.313	0.226,0.208,0.0	0.159
1206	FBgn0250753	kra	3R	-	no	5600037	5600571	5600168	5600286	18,23,21	5,6,3	36,32,14	21,21,29	269	150	0.000322306	0.00346129	0.667,0.681,0.796	0.489,0.459,0.212	0.328
1207	FBgn0250753	kra	3R	-	no	5600037	5600571	5600309	5600486	21,24,24	5,2,3	38,32,21	12,15,26	300	150	0.000906634	0.0078575	0.677,0.857,0.8	0.613,0.516,0.288	0.306
1225	FBgn0038419	CG14879	3R	-	no	16346132	16347528	16347281	16347372	9,10,10	2,0,0	12,10,0	3,2,2	242	150	0.000525484	0.00508999	0.736,1.0,1.0	0.713,0.756,0.0	0.422
1260	FBgn0266175	pre-mod(mdg4)-P	3R	-	no	21358004	21359768	21359070	21359361	0,0,0	9,7,4	5,2,0	5,4,3	300	150	0.000646226	0.00596702	0.0,0.0,0.0	0.333,0.2,0.0	-0.178
1272	FBgn0014127	barr	2L	-	no	20060411	20060977	20060725	20060827	34,37,43	121,120,124	16,30,0	143,180,113	253	150	2.37769e-08	8.10054e-07	0.143,0.155,0.171	0.062,0.09,0.0	0.106
1352	FBgn0036974	eRF1	3L	+	yes	20348354	20349206	20348422	20348940	1,2,3	1,0,1	2,0,0	5,7,5	300	150	7.77388e-06	0.000149889	0.333,1.0,0.6	0.167,0.0,0.0	0.589
1368	FBgn0035400	CG11537	3L	-	no	3132308	3133244	3132558	3132631	2,2,1	0,0,0	2,1,0	0,5,1	224	150	0.000119155	0.0014902	1.0,1.0,1.0	1.0,0.118,0.0	0.627
1388	FBgn0027108	Inx2	X	+	no	6998671	7000263	6998744	6998956	2434,2837,2461	44,77,81	2760,4208,0	114,147,105	300	150	0.000639863	0.005964	0.965,0.949,0.938	0.924,0.935,0.0	0.331
1395	FBgn0037213	CG12581	3R	+	yes	4174631	4176191	4174788	4174854	1874,1982,2174	158,204,281	1902,2736,0	344,347,180	217	150	0.00076102	0.00689806	0.891,0.87,0.842	0.793,0.845,0.0	0.322
1419	FBgn0037094	CG7611	3L	+	yes	21523185	21525716	21523628	21524720	9,6,9	14,6,9	2,3,0	12,19,10	300	150	1.14375e-05	0.00020179	0.243,0.333,0.333	0.077,0.073,0.0	0.253
1462	FBgn0032170	CG4658	2L	+	no	9957294	9957900	9957330	9957427	6,7,6	6,9,7	3,6,0	19,19,12	248	150	0.000485033	0.00479213	0.377,0.32,0.341	0.087,0.16,0.0	0.264
1468	FBgn0038389	CG5516	3R	+	no	15963883	15964097	15963898	15963974	18,34,24	0,3,0	46,28,16	5,7,5	227	150	0.000141706	0.00170738	1.0,0.882,1.0	0.859,0.726,0.679	0.206
1475	FBgn0021776	mira	3R	-	no	19932033	19934998	19932817	19932887	2,2,6	0,1,1	3,5,0	8,1,1	221	150	0.000340099	0.00357466	1.0,0.576,0.803	0.203,0.772,0.0	0.468
1566	FBgn0010551	Phb2	2R	+	no	18819466	18819765	18819502	18819619	28,48,54	107,111,105	37,29,8	154,197,103	268	150	8.87727e-07	2.03971e-05	0.128,0.195,0.224	0.119,0.076,0.042	0.103
1568	FBgn0010551	Phb2	2R	+	no	18821183	18821839	18821284	18821488	37,32,39	8,1,9	74,42,10	0,0,3	300	150	0.000480589	0.00479213	0.698,0.941,0.684	1.0,1.0,0.625	-0.101
1616	FBgn0030328	Amun	X	-	yes	11714557	11715030	11714778	11714979	73,77,69	27,26,14	69,88,0	47,53,59	300	150	3.78002e-05	0.000533523	0.575,0.597,0.711	0.423,0.454,0.0	0.335

## Sheet: SE
EventID	GeneID	GeneName	Chr	Strand	Novel	ExonStart	ExonEnd	UpstreamES	UpstreamEE	DownstreamES	DownstreamEE	IJC1	SJC1	IJC2	SJC2	IncFormLen	SkipFormLen	PValue	FDR	control-IncLevel1	dNKAP-RNAi-IncLevel2	△psi-IncLevelDiff
13	FBgn0000119	arr	2R	-	yes	13481775	13482084	13456535	13459525	13483154	13483229	198,206,256	26,15,23	351,506,420	0,4,4	300	150	0	0	0.792,0.873,0.848	1.0,0.984,0.981	-0.151
106	FBgn0039831	CG12054	3R	+	yes	31220912	31221465	31220701	31220842	31225812	31226076	319,347,437	24,43,38	433,657,465	2,2,5	300	150	0	0	0.869,0.801,0.852	0.991,0.994,0.979	-0.147
247	FBgn0025726	unc-13	4	-	yes	906027	906997	903336	903471	907073	907550	83,65,66	8,3,23	3,9,12	0,0,0	300	150	5.49728e-06	0.000654354	0.838,0.915,0.589	1.0,1.0,1.0	-0.219
475	FBgn0032889	CG9331	2L	+	no	20825271	20825512	20824433	20824493	20825667	20826087	5,8,4	25,30,30	9,4,9	7,4,3	300	150	1.41038e-05	0.00131345	0.091,0.118,0.063	0.391,0.333,0.6	-0.351
545	FBgn0083940	RhoU	X	+	no	10106477	10106515	10087342	10087408	10122055	10123204	66,55,60	14,5,6	65,99,72	28,27,47	187	150	3.12385e-05	0.00227885	0.791,0.898,0.889	0.651,0.746,0.551	0.21
704	FBgn0036446	CG9384	3L	+	yes	14763203	14763434	14763052	14763114	14763753	14767703	51,61,53	3,8,6	25,78,44	0,0,0	300	150	1.18335e-07	2.35434e-05	0.895,0.792,0.815	1.0,1.0,1.0	-0.166
829	FBgn0263391	hts	2R	-	no	19423593	19423797	19411159	19411271	19424822	19424903	0,5,0	1,5,2	7,20,9	0,5,0	300	150	4.0735e-05	0.00278589	0.0,0.333,0.0	1.0,0.667,1.0	-0.778
874	FBgn0027066	Eb1	2R	+	yes	6752842	6752988	6752631	6752784	6754701	6754844	22,32,25	4,8,5	67,89,50	4,4,1	295	150	0.00013449	0.00735827	0.737,0.67,0.718	0.895,0.919,0.962	-0.217
875	FBgn0027066	Eb1	2R	+	yes	6752842	6752988	6752631	6752784	6754704	6754844	17,24,19	0,0,0	65,92,40	36,0,13	295	150	7.18956e-07	0.000112388	1.0,1.0,1.0	0.479,1.0,0.61	0.304
1055	FBgn0003071	Pfk	2R	+	yes	10113542	10113651	10113015	10113170	10114916	10115105	3,6,16	0,0,12	3,2,8	14,35,14	258	150	1.46873e-05	0.00133929	1.0,1.0,0.437	0.111,0.032,0.249	0.682
1105	FBgn0263396	sqd	3R	-	no	13636970	13637078	13636365	13636525	13642298	13642427	447,527,436	507,543,593	587,909,934	494,708,615	257	150	3.93211e-06	0.000491739	0.34,0.362,0.3	0.41,0.428,0.47	-0.102
1142	FBgn0265045	Strn-Mlck	2R	-	no	15948004	15948710	15946932	15947606	15948807	15948985	31,48,35	11,19,16	56,105,64	6,18,5	300	150	2.60425e-05	0.00199979	0.585,0.558,0.522	0.824,0.745,0.865	-0.256
1801	FBgn0036463	Reck	3L	-	yes	15007934	15007990	15004947	15005062	15011192	15011764	17,15,26	0,0,0	25,27,26	4,1,6	205	150	1.19403e-05	0.0011614	1.0,1.0,1.0	0.821,0.952,0.76	0.156
1841	FBgn0284408	trol	X	-	yes	2495611	2495728	2495040	2495238	2498021	2498115	21,21,15	4,8,14	26,48,43	0,0,4	266	150	1.92241e-07	3.65844e-05	0.748,0.597,0.377	1.0,1.0,0.858	-0.379
1850	FBgn0284408	trol	X	-	yes	2495947	2496033	2495040	2495238	2498021	2498115	6,5,10	4,8,14	11,40,10	0,0,4	235	150	2.50504e-07	4.56856e-05	0.489,0.285,0.313	1.0,1.0,0.615	-0.509
1852	FBgn0284408	trol	X	-	yes	2495947	2496033	2495611	2495728	2496775	2496925	1,2,2	3,0,3	6,12,7	0,0,0	235	150	1.69972e-05	0.0014307	0.175,1.0,0.299	1.0,1.0,1.0	-0.509
1860	FBgn0284408	trol	X	-	yes	2496775	2496925	2495040	2495238	2498021	2498115	1,4,1	4,8,14	2,7,5	0,0,4	299	150	3.38107e-05	0.00238693	0.111,0.201,0.035	1.0,1.0,0.385	-0.679
1950	FBgn0261458	capt	2L	-	no	1154551	1155053	1153385	1153731	1155745	1156311	2,3,1	0,0,1	4,0,0	6,1,3	300	150	2.64709e-06	0.0003511	1.0,1.0,0.333	0.25,0.0,0.0	0.694
2057	FBgn0011666	msi	3R	+	no	25564079	25564127	25519260	25519729	25595073	25595602	16,19,11	26,24,39	7,14,7	69,62,50	197	150	8.06436e-05	0.00470636	0.319,0.376,0.177	0.072,0.147,0.096	0.186
2058	FBgn0011666	msi	3R	+	no	25574883	25574922	25519260	25519729	25595073	25595602	37,23,44	26,24,39	19,27,22	69,62,50	188	150	3.00455e-07	5.26036e-05	0.532,0.433,0.474	0.18,0.258,0.26	0.247
2085	FBgn0085407	Pvf3	2L	-	no	7118884	7118923	7107418	7107551	7155486	7157695	5,7,6	9,12,15	0,0,1	22,13,15	188	150	1.64944e-08	6.56325e-06	0.307,0.318,0.242	0.0,0.0,0.051	0.272
2323	FBgn0037363	Atg17	3R	+	no	5672712	5672733	5669712	5670572	5673489	5676560	8,9,8	37,33,36	0,0,0	19,49,39	170	150	7.12689e-10	4.19462e-07	0.16,0.194,0.164	0.0,0.0,0.0	0.173
2396	FBgn0085397	Fili	2R	+	yes	21929401	21930350	21921516	21921592	21934431	21934592	49,55,57	13,4,9	99,80,108	0,1,1	300	150	1.20973e-10	8.82499e-08	0.653,0.873,0.76	1.0,0.976,0.982	-0.224
2523	FBgn0034051	Mlf	2R	-	no	15937020	15937326	15935892	15936580	15937678	15937879	73,81,72	105,132,114	113,133,112	97,114,103	300	150	4.5652e-05	0.00302756	0.258,0.235,0.24	0.368,0.368,0.352	-0.118
2524	FBgn0034051	Mlf	2R	-	no	15937678	15937879	15935892	15936580	15938446	15938978	229,244,265	228,291,311	158,205,165	309,498,346	300	150	1.71228e-09	8.32737e-07	0.334,0.295,0.299	0.204,0.171,0.193	0.12
2548	FBgn0000414	Dab	3L	+	no	16717606	16717840	16716230	16716837	16718021	16721016	18,16,17	0,0,0	21,42,27	6,3,0	300	150	5.67892e-05	0.00362425	1.0,1.0,1.0	0.636,0.875,1.0	0.163
2586	FBgn0033725	Cpr49Ac	2R	+	no	12387912	12387939	12387381	12387427	12388299	12388450	48,110,257	6,19,70	114,172,145	55,64,88	176	150	1.88521e-05	0.00150029	0.872,0.831,0.758	0.639,0.696,0.584	0.181
2904	FBgn0011640	lark	3L	+	no	7339867	7339908	7339463	7339617	7339961	7340770	6,7,3	2,0,0	29,19,21	164,145,150	190	150	1.26721e-12	1.10931e-09	0.703,1.0,1.0	0.123,0.094,0.1	0.795
3017	FBgn0261556	CG42674	3L	-	no	20152200	20152305	20149613	20151890	20153163	20153335	2,1,0	0,4,1	5,1,2	0,0,0	254	150	0.000146205	0.00780416	1.0,0.129,0.0	1.0,1.0,1.0	-0.624
3071	FBgn0263346	smash	3R	+	yes	4680778	4680837	4670796	4670850	4697190	4697542	56,49,75	0,1,3	48,82,66	8,11,17	208	150	3.36889e-08	9.42522e-06	1.0,0.972,0.947	0.812,0.843,0.737	0.176
3081	FBgn0035501	CG1299	3L	+	yes	4150221	4150391	4148695	4149025	4150463	4150722	58,65,86	5,5,5	36,52,57	0,2,0	300	150	0.000140556	0.00759522	0.853,0.867,0.896	1.0,0.929,1.0	-0.104
3236	FBgn0010473	tutl	2L	+	yes	4308775	4308859	4307562	4308426	4314201	4314615	143,123,94	14,21,11	121,227,180	39,59,55	233	150	1.13307e-05	0.00115336	0.868,0.79,0.846	0.666,0.712,0.678	0.149
3237	FBgn0010473	tutl	2L	+	yes	4312027	4312111	4307562	4308426	4314201	4314615	172,199,204	14,21,11	220,320,217	39,59,55	233	150	3.31683e-07	5.58376e-05	0.888,0.859,0.923	0.784,0.777,0.718	0.13
3477	FBgn0264693	ens	3L	-	no	4129650	4129791	4128307	4128973	4131120	4131236	409,522,532	30,43,32	553,798,532	90,117,85	290	150	2.9432e-08	9.20169e-06	0.876,0.863,0.896	0.761,0.779,0.764	0.11
3591	FBgn0040660	CG13551	2R	-	yes	23383047	23383122	23377865	23378177	23383364	23383424	30,11,22	1,7,4	18,12,16	0,0,0	224	150	3.48407e-06	0.000448523	0.953,0.513,0.786	1.0,1.0,1.0	-0.249
3692	FBgn0052944	CG32944	3R	-	yes	4412880	4413006	4408058	4408240	4413240	4413367	2,0,0	2,2,1	13,1,1	0,0,3	275	150	2.72341e-05	0.00205523	0.353,0.0,0.0	1.0,1.0,0.154	-0.6
3841	FBgn0028577	hfp	3L	-	no	1499771	1499879	1499042	1499337	1501350	1501406	1,1,1	13,7,9	8,4,7	6,11,8	257	150	4.14549e-05	0.00279151	0.043,0.077,0.061	0.438,0.175,0.338	-0.257
3854	FBgn0250753	kra	3R	-	no	5600037	5600167	5599115	5599364	5600287	5600571	14,18,8	2,7,2	41,35,51	2,0,1	279	150	8.17268e-06	0.000905134	0.79,0.58,0.683	0.917,1.0,0.965	-0.276
4160	FBgn0063449	Uhg2	2L	-	yes	9894063	9894132	9893804	9893872	9894330	9894401	63,47,85	59,33,48	2,16,6	126,112,125	218	150	0	0	0.424,0.495,0.549	0.011,0.089,0.032	0.445
4418	FBgn0261649	tinc	3R	+	no	17821893	17821938	17811540	17811804	17836150	17836236	0,0,1	1,2,0	4,3,0	0,0,2	194	150	3.20673e-05	0.00230096	0.0,0.0,1.0	1.0,1.0,0.0	-0.333
4575	FBgn0027580	PCB	2R	-	no	9853682	9853730	9852547	9853205	9854510	9856020	219,108,203	91,72,60	207,169,138	179,158,165	197	150	7.25836e-06	0.000836049	0.647,0.533,0.72	0.468,0.449,0.389	0.198
4641	FBgn0261113	Xrp1	3R	+	no	18919422	18919512	18918259	18918625	18925077	18925796	39,27,55	6,7,1	37,33,29	0,0,1	239	150	1.56681e-05	0.00136436	0.803,0.708,0.972	1.0,1.0,0.948	-0.155
4694	FBgn0030512	Nadsyn	X	-	no	13707595	13707714	13701096	13701353	13718128	13718285	136,105,125	18,15,13	118,173,139	4,8,5	268	150	2.52587e-05	0.00197424	0.809,0.797,0.843	0.943,0.924,0.94	-0.119
4752	FBgn0039890	ABCD	4	-	yes	188577	189248	188424	188523	189997	190061	2,5,9	0,0,0	5,2,8	2,4,2	300	150	3.44536e-08	9.42522e-06	1.0,1.0,1.0	0.556,0.2,0.667	0.526

## Sheet: MXE
EventID	GeneID	GeneName	Chr	Strand	Novel	1stES	1stEE	2ndES	2ndEE	UpstreamES	UpstreamEE	DownstreamES	DownstreamEE	IJC1	SJC1	IJC2	SJC2	IncFormLen	SkipFormLen	PValue	FDR	control-IncLevel1	dNKAP-RNAi-IncLevel2	△psi-IncLevelDiff
116	FBgn0036030	CG6767	3L	-	no	9687229	9687253	9688530	9688599	9686364	9686463	9689264	9689448	3,1,26	2,2,5	0,0,0	3,3,3	218	173	5.98794e-10	1.09939e-06	0.543,0.284,0.805	0.0,0.0,0.0	0.544
229	FBgn0265276	l(3)neo38	3R	-	yes	11771192	11771300	11777473	11778621	11769369	11770103	11778981	11779128	448,366,347	40,37,41	221,402,305	39,108,75	300	257	7.05043e-09	4.31487e-06	0.906,0.894,0.879	0.829,0.761,0.777	0.104
330	FBgn0050295	Ipk1	2R	+	yes	20872539	20872692	20873650	20873751	20871317	20872005	20875237	20875546	36,53,28	32,37,21	31,70,32	79,87,69	300	250	8.51113e-05	0.00618686	0.484,0.544,0.526	0.246,0.401,0.279	0.209
451	FBgn0005427	ewg	X	-	no	271801	271875	272421	272883	271487	271613	273182	273392	47,63,54	36,57,27	118,109,68	14,35,14	300	223	3.88867e-07	5.492e-05	0.493,0.451,0.598	0.862,0.698,0.783	-0.267
452	FBgn0005427	ewg	X	-	no	271801	271875	272457	272883	271487	271613	273182	273392	40,55,48	36,57,27	92,106,59	14,35,14	300	223	2.65864e-07	4.06772e-05	0.452,0.418,0.569	0.83,0.692,0.758	-0.28
453	FBgn0005427	ewg	X	-	no	271801	271875	272556	272883	271487	271613	273182	273392	40,55,48	36,57,27	92,107,59	14,35,14	300	223	2.2909e-07	4.06772e-05	0.452,0.418,0.569	0.83,0.694,0.758	-0.281
595	FBgn0264693	ens	3L	-	no	4128613	4128973	4129650	4129791	4126988	4127162	4131120	4131236	317,407,440	106,142,129	393,567,362	240,282,218	290	300	4.86519e-07	5.95499e-05	0.756,0.748,0.779	0.629,0.675,0.632	0.116
604	FBgn0262579	Ect4	3L	+	yes	8093058	8093337	8098345	8098725	8072368	8072493	8099145	8099536	75,58,73	138,107,150	22,26,31	100,120,130	300	300	4.3471e-07	5.70091e-05	0.352,0.352,0.327	0.18,0.178,0.193	0.16
709	FBgn0011224	heph	3R	-	no	31921632	31921674	31945621	31945658	31881747	31881871	31959034	31959127	0,4,5	6,12,27	9,4,10	7,5,5	186	191	7.83775e-05	0.00599588	0.0,0.255,0.16	0.569,0.451,0.673	-0.426
710	FBgn0011224	heph	3R	-	no	31931774	31932614	31945621	31945658	31881747	31881871	31959034	31959127	0,4,5	10,8,7	9,4,10	2,3,2	186	300	0.000170875	0.00950688	0.0,0.446,0.535	0.879,0.683,0.89	-0.49
770	FBgn0003261	Rm62	3R	-	no	6005205	6005297	6005949	6006114	6004016	6005126	6008036	6008573	126,156,141	89,102,105	120,136,103	119,160,161	300	241	9.81274e-05	0.00667267	0.532,0.551,0.519	0.448,0.406,0.339	0.136
787	FBgn0086372	lap	3R	+	yes	7195693	7195895	7196293	7196393	7193592	7193688	7198327	7200941	3,9,6	9,2,7	0,0,1	3,6,4	300	249	3.93084e-06	0.000451063	0.217,0.789,0.416	0.0,0.0,0.172	0.417
880	FBgn0039890	ABCD	4	-	yes	188577	189248	189997	190061	188424	188523	193544	193829	0,0,0	2,4,9	2,4,2	4,2,6	213	300	5.59796e-08	1.74626e-05	0.0,0.0,0.0	0.413,0.738,0.319	-0.49
881	FBgn0039890	ABCD	4	-	yes	188577	189248	189997	190061	188424	188523	193672	193829	0,0,0	2,2,9	2,4,2	4,2,6	213	300	6.65787e-08	1.74626e-05	0.0,0.0,0.0	0.413,0.738,0.319	-0.49
932	FBgn0260634	eIF4G2	3R	-	yes	23814968	23815106	23815240	23817030	23814012	23814915	23818226	23818611	16,11,15	89,55,84	15,33,33	44,79,55	300	287	0.000108903	0.00714094	0.147,0.161,0.146	0.246,0.286,0.365	-0.148
963	FBgn0011300	babo	2R	+	no	8954958	8955167	8955712	8955858	8954733	8954851	8959106	8959334	1,0,1	39,48,56	8,9,12	63,68,48	300	295	6.61754e-08	1.74626e-05	0.025,0.0,0.017	0.111,0.115,0.197	-0.127
964	FBgn0011300	babo	2R	+	no	8954958	8955167	8957028	8957156	8954733	8954851	8959106	8959334	1,0,1	2,2,2	8,9,12	0,6,1	300	277	1.02879e-05	0.00104937	0.316,0.0,0.316	1.0,0.581,0.917	-0.622
1539	FBgn0033159	Dscam1	2R	-	no	7349392	7349513	7357182	7357306	7348130	7348975	7361717	7361867	0,1,0	2,2,1	4,4,0	2,4,3	273	270	0.000170366	0.00950688	0.0,0.331,0.0	0.664,0.497,0.0	-0.277
1555	FBgn0033159	Dscam1	2R	-	no	7349392	7349513	7360525	7360649	7348130	7348975	7361717	7361867	0,0,0	2,2,1	4,2,2	2,4,3	273	270	1.70006e-07	3.46811e-05	0.0,0.0,0.0	0.664,0.331,0.397	-0.464
1989	FBgn0033159	Dscam1	2R	-	no	7351698	7351822	7356972	7357096	7348130	7348975	7361717	7361867	1,5,2	0,2,0	0,1,4	2,6,2	273	273	4.33935e-05	0.00352212	1.0,0.714,1.0	0.0,0.143,0.667	0.635
2184	FBgn0033159	Dscam1	2R	-	no	7354056	7354177	7356972	7357096	7348130	7348975	7361717	7361867	1,5,2	0,0,0	0,1,4	4,2,0	273	270	0.000135358	0.00828394	1.0,1.0,1.0	0.0,0.331,1.0	0.556
2484	FBgn0033159	Dscam1	2R	-	no	7356972	7357096	7357182	7357306	7348130	7348975	7361717	7361867	0,1,0	1,5,2	4,4,0	0,1,4	273	273	4.41224e-05	0.00352212	0.0,0.167,0.0	1.0,0.8,0.0	-0.544
2500	FBgn0033159	Dscam1	2R	-	no	7356972	7357096	7360525	7360649	7348130	7348975	7361717	7361867	0,0,0	1,5,2	4,2,2	0,1,4	273	273	1.02557e-08	4.70737e-06	0.0,0.0,0.0	1.0,0.667,0.333	-0.667
2508	FBgn0033159	Dscam1	2R	-	no	7357182	7357306	7358806	7358930	7348130	7348975	7361717	7361867	5,4,3	0,1,0	3,4,4	4,4,0	273	273	8.76135e-05	0.00618686	1.0,0.8,1.0	0.429,0.5,1.0	0.29
2509	FBgn0033159	Dscam1	2R	-	no	7357182	7357306	7359015	7359139	7348130	7348975	7361717	7361867	1,0,4	0,1,0	2,0,1	4,4,0	273	273	0.000144423	0.00855357	1.0,0.0,1.0	0.333,0.0,1.0	0.222
2608	FBgn0033159	Dscam1	2R	-	no	7358806	7358930	7360525	7360649	7348130	7348975	7361717	7361867	0,0,0	5,4,3	4,2,2	3,4,4	273	273	2.52435e-07	4.06772e-05	0.0,0.0,0.0	0.571,0.333,0.333	-0.412
2633	FBgn0033159	Dscam1	2R	-	no	7359874	7360007	7360525	7360649	7348130	7348975	7361717	7361867	0,0,0	2,1,5	4,2,2	4,0,3	273	282	1.05599e-07	2.4235e-05	0.0,0.0,0.0	0.508,1.0,0.408	-0.639
